# Supplementary material for: Synergistic effects of earthworms and cow manure under reduced chemical fertilization modified microbial community structure to mitigate continuous cropping effects on Chinese flowering cabbage
Source: Front Microbiol. 2023 Oct 26;14:1285464. doi: 10.3389/fmicb.2023.1285464 (PMC10637444; doi:10.3389/fmicb.2023.1285464)
Supplement: Supplementary file 1 [file Table_1.XLSX]

## Sheet: Table S1
accession	study	object_status	bioproject_accession	biosample_accession	sample_name	library_ID	title	library_strategy	library_source	library_selection	library_layout	platform	instrument_model	design_description	filetype	fasta_file	assembly	filename	filename2	filename3	filename4	filename5	filename6	filename7	filename8
SRR26130488	SRP462259	new	PRJNA1019528	SAMN37486920	CK1_b	CK1_b	Synergistic effects of earthworms and cow manure in modifying microbial community structure to mitigate continuous cropping effects on Chinese flowering cabbage with reduced chemical fertilization	AMPLICON	METAGENOMIC	PCR	paired	ILLUMINA	illumina HiSeq 2000	DNA barcode	fastq			MJ20221203076--MJ221219_26--63bb70d0e59e0006bc0be2e8--CF1_1.R1.raw.fastq	MJ20221203076--MJ221219_26--63bb70d0e59e0006bc0be2e8--CF1_1.R2.raw.fastq
SRR26130487	SRP462259	new	PRJNA1019528	SAMN37486921	CK2_b	CK2_b	Synergistic effects of earthworms and cow manure in modifying microbial community structure to mitigate continuous cropping effects on Chinese flowering cabbage with reduced chemical fertilization	AMPLICON	METAGENOMIC	PCR	paired	ILLUMINA	illumina HiSeq 2000	DNA barcode	fastq			MJ20221203076--MJ221219_26--63bb70d0e59e0006bc0be2e7--CF1_2.R1.raw.fastq	MJ20221203076--MJ221219_26--63bb70d0e59e0006bc0be2e7--CF1_2.R2.raw.fastq
SRR26130476	SRP462259	new	PRJNA1019528	SAMN37486922	CK3_b	CK3_b	Synergistic effects of earthworms and cow manure in modifying microbial community structure to mitigate continuous cropping effects on Chinese flowering cabbage with reduced chemical fertilization	AMPLICON	METAGENOMIC	PCR	paired	ILLUMINA	illumina HiSeq 2000	DNA barcode	fastq			MJ20221203076--MJ221219_26--63bb70d0e59e0006bc0be2e6--CF1_3.R1.raw.fastq	MJ20221203076--MJ221219_26--63bb70d0e59e0006bc0be2e6--CF1_3.R2.raw.fastq
SRR26130471	SRP462259	new	PRJNA1019528	SAMN37486923	CE1_b	CE1_b	Synergistic effects of earthworms and cow manure in modifying microbial community structure to mitigate continuous cropping effects on Chinese flowering cabbage with reduced chemical fertilization	AMPLICON	METAGENOMIC	PCR	paired	ILLUMINA	illumina HiSeq 2000	DNA barcode	fastq			MJ20221203076--MJ221219_26--63bb70d0e59e0006bc0be2eb--CE_1.R1.raw.fastq	MJ20221203076--MJ221219_26--63bb70d0e59e0006bc0be2eb--CE_1.R2.raw.fastq
SRR26130470	SRP462259	new	PRJNA1019528	SAMN37486924	CE2_b	CE2_b	Synergistic effects of earthworms and cow manure in modifying microbial community structure to mitigate continuous cropping effects on Chinese flowering cabbage with reduced chemical fertilization	AMPLICON	METAGENOMIC	PCR	paired	ILLUMINA	illumina HiSeq 2000	DNA barcode	fastq			MJ20221203076--MJ221219_26--63bb70d0e59e0006bc0be2ea--CE_2.R1.raw.fastq	MJ20221203076--MJ221219_26--63bb70d0e59e0006bc0be2ea--CE_2.R2.raw.fastq
SRR26130469	SRP462259	new	PRJNA1019528	SAMN37486925	CE3_b	CE3_b	Synergistic effects of earthworms and cow manure in modifying microbial community structure to mitigate continuous cropping effects on Chinese flowering cabbage with reduced chemical fertilization	AMPLICON	METAGENOMIC	PCR	paired	ILLUMINA	illumina HiSeq 2000	DNA barcode	fastq			MJ20221203076--MJ221219_26--63bb70d0e59e0006bc0be2e9--CE_3.R1.raw.fastq	MJ20221203076--MJ221219_26--63bb70d0e59e0006bc0be2e9--CE_3.R2.raw.fastq
SRR26130468	SRP462259	new	PRJNA1019528	SAMN37486926	CFC1_b	CFC1_b	Synergistic effects of earthworms and cow manure in modifying microbial community structure to mitigate continuous cropping effects on Chinese flowering cabbage with reduced chemical fertilization	AMPLICON	METAGENOMIC	PCR	paired	ILLUMINA	illumina HiSeq 2000	DNA barcode	fastq			MJ20221203076--MJ221219_26--63bb70d0e59e0006bc0be2f1--CFC_1.R1.raw.fastq	MJ20221203076--MJ221219_26--63bb70d0e59e0006bc0be2f1--CFC_1.R2.raw.fastq
SRR26130467	SRP462259	new	PRJNA1019528	SAMN37486927	CFC2_b	CFC2_b	Synergistic effects of earthworms and cow manure in modifying microbial community structure to mitigate continuous cropping effects on Chinese flowering cabbage with reduced chemical fertilization	AMPLICON	METAGENOMIC	PCR	paired	ILLUMINA	illumina HiSeq 2000	DNA barcode	fastq			MJ20221203076--MJ221219_26--63bb70d0e59e0006bc0be2f0--CFC_2.R1.raw.fastq	MJ20221203076--MJ221219_26--63bb70d0e59e0006bc0be2f0--CFC_2.R2.raw.fastq
SRR26130466	SRP462259	new	PRJNA1019528	SAMN37486928	CFC3_b	CFC3_b	Synergistic effects of earthworms and cow manure in modifying microbial community structure to mitigate continuous cropping effects on Chinese flowering cabbage with reduced chemical fertilization	AMPLICON	METAGENOMIC	PCR	paired	ILLUMINA	illumina HiSeq 2000	DNA barcode	fastq			MJ20221203076--MJ221219_26--63bb70d0e59e0006bc0be2ef--CFC_3.R1.raw.fastq	MJ20221203076--MJ221219_26--63bb70d0e59e0006bc0be2ef--CFC_3.R2.raw.fastq
SRR26130465	SRP462259	new	PRJNA1019528	SAMN37486929	CFE1_b	CFE1_b	Synergistic effects of earthworms and cow manure in modifying microbial community structure to mitigate continuous cropping effects on Chinese flowering cabbage with reduced chemical fertilization	AMPLICON	METAGENOMIC	PCR	paired	ILLUMINA	illumina HiSeq 2000	DNA barcode	fastq			MJ20221203076--MJ221219_26--63bb70d0e59e0006bc0be2ee--CFE_1.R1.raw.fastq	MJ20221203076--MJ221219_26--63bb70d0e59e0006bc0be2ee--CFE_1.R2.raw.fastq
SRR26130486	SRP462259	new	PRJNA1019528	SAMN37486930	CFE2_b	CFE2_b	Synergistic effects of earthworms and cow manure in modifying microbial community structure to mitigate continuous cropping effects on Chinese flowering cabbage with reduced chemical fertilization	AMPLICON	METAGENOMIC	PCR	paired	ILLUMINA	illumina HiSeq 2000	DNA barcode	fastq			MJ20221203076--MJ221219_26--63bb70d0e59e0006bc0be2ed--CFE_2.R1.raw.fastq	MJ20221203076--MJ221219_26--63bb70d0e59e0006bc0be2ed--CFE_2.R2.raw.fastq
SRR26130485	SRP462259	new	PRJNA1019528	SAMN37486931	CFE3_b	CFE3_b	Synergistic effects of earthworms and cow manure in modifying microbial community structure to mitigate continuous cropping effects on Chinese flowering cabbage with reduced chemical fertilization	AMPLICON	METAGENOMIC	PCR	paired	ILLUMINA	illumina HiSeq 2000	DNA barcode	fastq			MJ20221203076--MJ221219_26--63bb70d0e59e0006bc0be2ec--CFE_3.R1.raw.fastq	MJ20221203076--MJ221219_26--63bb70d0e59e0006bc0be2ec--CFE_3.R2.raw.fastq
SRR26130484	SRP462259	new	PRJNA1019528	SAMN37486932	CK1_f	CK1_f	Synergistic effects of earthworms and cow manure in modifying microbial community structure to mitigate continuous cropping effects on Chinese flowering cabbage with reduced chemical fertilization	AMPLICON	METAGENOMIC	PCR	paired	ILLUMINA	illumina HiSeq 2000	DNA barcode	fastq			MJ20221203076--MJ221219_23--63bb70d0e59e0006bc0be315--CF1_1.R1.raw.fastq	MJ20221203076--MJ221219_23--63bb70d0e59e0006bc0be315--CF1_1.R2.raw.fastq
SRR26130483	SRP462259	new	PRJNA1019528	SAMN37486933	CK2_f	CK2_f	Synergistic effects of earthworms and cow manure in modifying microbial community structure to mitigate continuous cropping effects on Chinese flowering cabbage with reduced chemical fertilization	AMPLICON	METAGENOMIC	PCR	paired	ILLUMINA	illumina HiSeq 2000	DNA barcode	fastq			MJ20221203076--MJ221219_23--63bb70d0e59e0006bc0be314--CF1_2.R1.raw.fastq	MJ20221203076--MJ221219_23--63bb70d0e59e0006bc0be314--CF1_2.R2.raw.fastq
SRR26130482	SRP462259	new	PRJNA1019528	SAMN37486934	CK3_f	CK3_f	Synergistic effects of earthworms and cow manure in modifying microbial community structure to mitigate continuous cropping effects on Chinese flowering cabbage with reduced chemical fertilization	AMPLICON	METAGENOMIC	PCR	paired	ILLUMINA	illumina HiSeq 2000	DNA barcode	fastq			MJ20221203076--MJ221219_23--63bb70d0e59e0006bc0be313--CF1_3.R1.raw.fastq	MJ20221203076--MJ221219_23--63bb70d0e59e0006bc0be313--CF1_3.R2.raw.fastq
SRR26130481	SRP462259	new	PRJNA1019528	SAMN37486935	CE1_f	CE1_f	Synergistic effects of earthworms and cow manure in modifying microbial community structure to mitigate continuous cropping effects on Chinese flowering cabbage with reduced chemical fertilization	AMPLICON	METAGENOMIC	PCR	paired	ILLUMINA	illumina HiSeq 2000	DNA barcode	fastq			MJ20221203076--MJ221219_23--63bb70d0e59e0006bc0be318--CE_1.R1.raw.fastq	MJ20221203076--MJ221219_23--63bb70d0e59e0006bc0be318--CE_1.R2.raw.fastq
SRR26130480	SRP462259	new	PRJNA1019528	SAMN37486936	CE2_f	CE2_f	Synergistic effects of earthworms and cow manure in modifying microbial community structure to mitigate continuous cropping effects on Chinese flowering cabbage with reduced chemical fertilization	AMPLICON	METAGENOMIC	PCR	paired	ILLUMINA	illumina HiSeq 2000	DNA barcode	fastq			MJ20221203076--MJ221219_23--63bb70d0e59e0006bc0be317--CE_2.R1.raw.fastq	MJ20221203076--MJ221219_23--63bb70d0e59e0006bc0be317--CE_2.R2.raw.fastq
SRR26130479	SRP462259	new	PRJNA1019528	SAMN37486937	CE3_f	CE3_f	Synergistic effects of earthworms and cow manure in modifying microbial community structure to mitigate continuous cropping effects on Chinese flowering cabbage with reduced chemical fertilization	AMPLICON	METAGENOMIC	PCR	paired	ILLUMINA	illumina HiSeq 2000	DNA barcode	fastq			MJ20221203076--MJ221219_23--63bb70d0e59e0006bc0be316--CE_3.R1.raw.fastq	MJ20221203076--MJ221219_23--63bb70d0e59e0006bc0be316--CE_3.R2.raw.fastq
SRR26130478	SRP462259	new	PRJNA1019528	SAMN37486938	CFC1_f	CFC1_f	Synergistic effects of earthworms and cow manure in modifying microbial community structure to mitigate continuous cropping effects on Chinese flowering cabbage with reduced chemical fertilization	AMPLICON	METAGENOMIC	PCR	paired	ILLUMINA	illumina HiSeq 2000	DNA barcode	fastq			MJ20221203076--MJ221219_23--63bb70d0e59e0006bc0be31e--CFC_1.R1.raw.fastq	MJ20221203076--MJ221219_23--63bb70d0e59e0006bc0be31e--CFC_1.R2.raw.fastq
SRR26130477	SRP462259	new	PRJNA1019528	SAMN37486939	CFC2_f	CFC2_f	Synergistic effects of earthworms and cow manure in modifying microbial community structure to mitigate continuous cropping effects on Chinese flowering cabbage with reduced chemical fertilization	AMPLICON	METAGENOMIC	PCR	paired	ILLUMINA	illumina HiSeq 2000	DNA barcode	fastq			MJ20221203076--MJ221219_23--63bb70d0e59e0006bc0be31d--CFC_2.R1.raw.fastq	MJ20221203076--MJ221219_23--63bb70d0e59e0006bc0be31d--CFC_2.R2.raw.fastq
SRR26130475	SRP462259	new	PRJNA1019528	SAMN37486940	CFC3_f	CFC3_f	Synergistic effects of earthworms and cow manure in modifying microbial community structure to mitigate continuous cropping effects on Chinese flowering cabbage with reduced chemical fertilization	AMPLICON	METAGENOMIC	PCR	paired	ILLUMINA	illumina HiSeq 2000	DNA barcode	fastq			MJ20221203076--MJ221219_23--63bb70d0e59e0006bc0be31c--CFC_3.R1.raw.fastq	MJ20221203076--MJ221219_23--63bb70d0e59e0006bc0be31c--CFC_3.R2.raw.fastq
SRR26130474	SRP462259	new	PRJNA1019528	SAMN37486941	CFE1_f	CFE1_f	Synergistic effects of earthworms and cow manure in modifying microbial community structure to mitigate continuous cropping effects on Chinese flowering cabbage with reduced chemical fertilization	AMPLICON	METAGENOMIC	PCR	paired	ILLUMINA	illumina HiSeq 2000	DNA barcode	fastq			MJ20221203076--MJ221219_23--63bb70d0e59e0006bc0be31b--CFE_1.R1.raw.fastq	MJ20221203076--MJ221219_23--63bb70d0e59e0006bc0be31b--CFE_1.R2.raw.fastq
SRR26130473	SRP462259	new	PRJNA1019528	SAMN37486942	CFE2_f	CFE2_f	Synergistic effects of earthworms and cow manure in modifying microbial community structure to mitigate continuous cropping effects on Chinese flowering cabbage with reduced chemical fertilization	AMPLICON	METAGENOMIC	PCR	paired	ILLUMINA	illumina HiSeq 2000	DNA barcode	fastq			MJ20221203076--MJ221219_23--63bb70d0e59e0006bc0be31a--CFE_2.R1.raw.fastq	MJ20221203076--MJ221219_23--63bb70d0e59e0006bc0be31a--CFE_2.R2.raw.fastq
SRR26130472	SRP462259	new	PRJNA1019528	SAMN37486943	CFE3_f	CFE3_f	Synergistic effects of earthworms and cow manure in modifying microbial community structure to mitigate continuous cropping effects on Chinese flowering cabbage with reduced chemical fertilization	AMPLICON	METAGENOMIC	PCR	paired	ILLUMINA	illumina HiSeq 2000	DNA barcode	fastq			MJ20221203076--MJ221219_23--63bb70d0e59e0006bc0be319--CFE_3.R1.raw.fastq	MJ20221203076--MJ221219_23--63bb70d0e59e0006bc0be319--CFE_3.R2.raw.fastq
